# Supplementary material for: Novel Tetraene Macrodiolides Are Effective Inducers of Mitochondrial Apoptosis in Jurkat Cells
Source: Int J Mol Sci. 2025 May 27;26(11):5139. doi: 10.3390/ijms26115139 (PMC12155470; doi:10.3390/ijms26115139)
Supplement: Supplementary file 1 [file ijms-26-05139-s001.zip]

Archive with 1 entries (1 files):
- ijms-3606439-supplementary.pdf
